# Supplementary material for: Sensory Reconstruction of the Fossil Lorisid Mioeuoticus: Systematic and Evolutionary Implications
Source: Animals (Basel). 2025 Jan 25;15(3):345. doi: 10.3390/ani15030345 (PMC11816023; doi:10.3390/ani15030345)
Supplement: Supplementary file 1 [file animals-15-00345-s001.zip]

Archive with 1 entries (1 files):
- animals-3409725-supplementary.pdf
